# Supplementary material for: Transcriptome and Metabolome Analysis of a Late-Senescent Vegetable Soybean during Seed Development Provides New Insights into Degradation of Chlorophyll
Source: Antioxidants (Basel). 2022 Dec 16;11(12):2480. doi: 10.3390/antiox11122480 (PMC9774520; doi:10.3390/antiox11122480)
Supplement: Supplementary file 1 [file antioxidants-11-02480-s001.zip]

Archive with 2 entries (2 files):
- supplementary Figures.pdf
- Table S1-S2.xlsx
